# Supplementary material for: Data supporting the rat brain sample preparation and validation assays for simultaneous determination of 8 neurotransmitters and their metabolites using liquid chromatography–tandem mass spectrometry
Source: Data Brief. 2016 Mar 11;7:714–20. doi: 10.1016/j.dib.2016.03.025 (PMC4802545; doi:10.1016/j.dib.2016.03.025)
Supplement: Supplementary file 1 — Supplementary material [file mmc1.zip]

Archive with 7 entries (6 files):
- 642/
- 642/coi_disclosure-Ana I Casas.pdf
- 642/coi_disclosure-Ana Ruiz.pdf
- 642/coi_disclosure-Aneta Wojnicz.pdf
- 642/coi_disclosure-E Freitas.pdf
- 642/coi_disclosure-Jose Avendao.pdf
- 642/coi_disclosure-Manuela G Lpez.pdf
